# Supplementary material for: Effect of Duration of High-Grain Feeding on Chewing, Feeding Behavior, and Salivary Composition in Cows with or without a Phytogenic Feed Supplement
Source: Animals (Basel). 2022 Aug 8;12(15):2001. doi: 10.3390/ani12152001 (PMC9367443; doi:10.3390/ani12152001)
Supplement: Supplementary file 1 [file animals-12-02001-s001.zip]

Archive with 1 entries (1 files):
- animals-1805954-supplementary.pdf
